# Supplementary material for: Pre-touch reaction is preferred over post-touch reaction in interaction with displayed agent
Source: PeerJ Comput Sci. 2024 Aug 23;10:e2277. doi: 10.7717/peerj-cs.2277 (PMC11419639; doi:10.7717/peerj-cs.2277)
Supplement: Supplemental Information 1 [file peerj-cs-10-2277-s001.zip]

Archive with 1 entries (1 files):
- Pre-touch_Data.xlsx
